# Supplementary material for: Validation of the peroneal nerve test to diagnose critical illness polyneuropathy and myopathy in the intensive care unit: the multicentre Italian CRIMYNE-2 diagnostic accuracy study
Source: F1000Res. 2014 Jul 21;3:127. Originally published 2014 Jun 11. [Version 3] doi: 10.12688/f1000research.3933.3 (PMC4184363; doi:10.12688/f1000research.3933.3)
Supplement: Data set for the CRIMYNE-2 study on the validation of perineal nerve test to diagnose polyneuropathy and myopathy in 121 patients — The data show the characteristics and the outcomes of the patients enrolled in the CRIMYNE-2 study. surgicalStatus: surgical status on admission (nonSurgical= non surgical, emergSurgical= emergency surgical, electSurgical= elective surgical). surgicalId_neurosurg: patient undergoing neurosurgery in the 7 days preceding or in the 24 hours following ICU admission (1=yes, 0=no). Trauma: admission for a recent trauma (<1 week). admReas: reason for admission (monitWean= monitoring/weaning, intTreat= intensive treatment). neurologicalPatientAdm: patient admitted with a neurological condition on admission (1= yes, 0= no). gcsAdm: Glasgow Coma Scale on admission. sapsIIadm: SAPSII on admission. sevInfections: severity of infection on admission (0= not infected on admission, 1=infection with or without SIRS, 2=SEVERE SEPSIS, 3=SEPTIC SHOCK). maxSevInfections: maximum severity of infection during the stay (0= never infected during the stay, 1=infection with or without SIRS, 2=SEVERE SEPSIS, 3=SEPTIC SHOCK). InconclusiveResult: whether the result were inconclusive or not (see STARD flowchart, 1= yes, 0= no). PENT: result of the peroneal nerve electrophysiological test. NCS: result of the complete nerve conduction study. EMG: result of the electromyography. [file f1000research-3-5168-s0000.tgz]

Archive with 1 entries (1 files):
- CRIMYNE2_raw_data.csv
