# Supplementary material for: Validation of the peroneal nerve test to diagnose critical illness polyneuropathy and myopathy in the intensive care unit: the multicentre Italian CRIMYNE-2 diagnostic accuracy study
Source: F1000Res. 2014 Jul 21;3:127. Originally published 2014 Jun 11. [Version 3] doi: 10.12688/f1000research.3933.3 (PMC4184363; doi:10.12688/f1000research.3933.3)
Supplement: Data set for the CRIMYNE-2 study on the validation of perineal nerve test to diagnose polyneuropathy and myopathy in 121 patients — The data show the characteristics and the outcomes of the patients enrolled in the CRIMYNE-2 study. surgicalStatus: surgical status on admission (nonSurgical= non surgical, emergSurgical= emergency surgical, electSurgical= elective surgical). surgicalId_neurosurg: patient undergoing neurosurgery in the 7 days preceding or in the 24 hours following ICU admission (1=yes, 0=no). Trauma: admission for a recent trauma (<1 week). admReas: reason for admission (monitWean= monitoring/weaning, intTreat= intensive treatment). neurologicalPatientAdm: patient admitted with a neurological condition on admission (1= yes, 0= no). gcsAdm: Glasgow Coma Scale on admission. sapsIIadm: SAPSII on admission. sevInfections: severity of infection on admission (0= not infected on admission, 1=infection with or without SIRS, 2=SEVERE SEPSIS, 3=SEPTIC SHOCK). maxSevInfections: maximum severity of infection during the stay (0= never infected during the stay, 1=infection with or without SIRS, 2=SEVERE SEPSIS, 3=SEPTIC SHOCK). InconclusiveResult: whether the result were inconclusive or not (see STARD flowchart, 1= yes, 0= no). PENT: result of the peroneal nerve electrophysiological test. NCS: result of the complete nerve conduction study. EMG: result of the electromyography. [file f1000research-3-5168-s0000.tgz › CRIMYNE2_raw_data.csv]

Gender	Age	surgicalStatus	surgicalId_neurosurg	Trauma	admReas	neurologicalPatientAdm	Respiratory failure on admission (1= yes, 0= no)	Neurological failure on admission (1= yes, 0= no)	Cardiovascular failure on admission (1= yes, 0= no)	Renal failure on admission (1= yes, 0= no)	Hepatic failure on admission (1= yes, 0= no)	gcsAdm	sapsIIadm	Infection on admission (1= yes, 0= no)	sevInfections	New infection during the stay (1= yes, 0= no)	maxSevInfections	Mechanical vantilation (1= yes, 0= no)	Tracheostomy (1= yes, 0= no)	Enteral nutrition (1= yes, 0= no)	Parenteral nutrition (1= yes, 0= no)	Vasoactive drugs (1= yes, 0= no)	ICU length of stay	Hospital length of stay	Hospital outcome	InconclusiveResult	PENT	NCS	EMG
Male	46	emergSurgical	1	no	monitWean	1	0	0	0	1	0	NA	NA	0	0	0	0	1	0	1	1	0	18	30	alive	0	Positive	Positive	Normal
Female	57	emergSurgical	1	no	intTreat	1	1	1	0	0	0	3	47	0	0	1	2	1	1	1	0	1	77	77	alive	0	Positive	Positive	NotEvaluable
Female	53	electSurgical	1	no	monitWean	1	0	0	0	0	0	12	19	0	0	0	0	0	0	1	0	1	33	36	hospDead	0	Positive	Positive	Normal
Male	70	emergSurgical	1	no	intTreat	1	1	1	0	0	0	6	47	0	0	1	2	1	1	1	0	1	26	39	alive	0	Positive	Positive	Positive
Male	50	electSurgical	1	no	intTreat	1	1	1	0	0	0	3	39	0	0	1	3	1	1	1	1	1	14	27	hospDead	0	Positive	Positive	NotEvaluable
Male	48	nonSurgical	0	yes	intTreat	1	1	1	0	0	0	8	35	1	1	0	1	1	1	1	1	1	18	19	alive	0	Positive	Positive	NotEvaluable
Female	57	nonSurgical	0	no	monitWean	1	0	0	0	0	0	13	18	0	0	0	0	0	0	0	1	0	7	15	alive	0	Normal	Normal	Normal
Male	43	nonSurgical	0	no	intTreat	0	1	0	1	0	0	NA	NA	0	0	0	0	1	1	1	0	1	17	18	alive	0	Positive	Positive	NotEvaluable
Female	66	emergSurgical	1	yes	intTreat	1	1	1	0	0	0	3	64	0	0	1	1	1	1	1	0	0	12	123	alive	0	Positive	Positive	NotEvaluable
Male	26	emergSurgical	0	yes	intTreat	1	1	0	0	0	0	15	14	0	0	0	0	1	0	0	1	0	6	15	alive	0	Normal	Normal	NotEvaluable
Female	24	nonSurgical	0	yes	intTreat	1	1	1	1	0	0	7	25	0	0	1	2	1	1	1	0	1	19	22	alive	0	Positive	Positive	Normal
Female	46	nonSurgical	0	no	intTreat	1	1	1	0	0	0	7	43	0	0	1	1	1	1	1	1	1	17	31	alive	0	Positive	Positive	Normal
Male	70	nonSurgical	0	no	intTreat	1	1	0	0	0	0	15	36	0	0	1	2	1	1	1	0	0	72	75	alive	0	Positive	Positive	Positive
Male	62	emergSurgical	1	no	intTreat	0	1	0	0	0	0	10	33	0	0	0	0	1	0	1	0	0	10	38	alive	0	Positive	Positive	Positive
Male	50	nonSurgical	0	yes	intTreat	1	1	0	1	0	0	NA	NA	0	0	1	3	1	1	1	1	1	33	33	alive	0	Positive	Positive	NotEvaluable
Male	63	emergSurgical	0	no	intTreat	0	1	0	1	1	0	10	57	1	3	0	3	1	1	1	1	1	20	28	hospDead	0	Positive	Positive	NotEvaluable
Male	57	nonSurgical	0	no	intTreat	1	1	1	0	0	0	8	35	1	1	0	1	1	1	1	0	0	12	16	alive	0	Normal	Normal	NotEvaluable
Female	63	emergSurgical	1	no	intTreat	1	1	0	1	0	0	6	39	0	0	1	2	1	1	1	0	1	26	27	alive	0	Positive	Positive	NotEvaluable
Female	50	emergSurgical	1	no	monitWean	1	0	0	0	0	0	12	26	1	2	1	2	1	0	1	0	0	16	46	alive	0	Positive	Positive	NotEvaluable
Female	66	nonSurgical	0	no	intTreat	1	1	0	0	0	0	10	35	1	1	1	3	1	1	0	0	1	46	57	alive	0	Positive	Positive	Positive
Male	39	emergSurgical	1	yes	intTreat	1	1	0	1	1	0	NA	NA	0	0	1	2	1	1	1	1	1	83	84	alive	0	Positive	Positive	Normal
Male	58	nonSurgical	0	no	intTreat	1	1	1	0	0	0	3	45	1	1	1	1	1	1	0	0	0	42	43	alive	0	Positive	Positive	NotEvaluable
Male	41	electSurgical	1	no	monitWean	1	0	0	0	0	0	NA	NA	0	0	1	3	1	0	1	1	1	38	43	hospDead	0	Positive	Positive	Normal
Female	60	emergSurgical	0	no	intTreat	1	1	1	0	0	0	7	39	0	0	1	2	1	1	1	0	1	39	39	alive	0	Positive	Positive	Normal
Male	68	nonSurgical	0	no	intTreat	1	1	0	0	0	0	NA	NA	0	0	1	1	1	0	1	1	0	34	33	hospDead	0	Positive	Positive	NotEvaluable
Female	39	emergSurgical	1	no	intTreat	1	1	1	1	0	0	5	49	0	0	1	1	1	0	1	0	1	10	24	alive	0	Positive	Positive	NotEvaluable
Female	46	nonSurgical	0	no	intTreat	1	1	1	0	0	0	7	48	0	0	0	0	1	1	1	0	1	39	40	alive	0	Positive	Positive	Positive
Male	55	emergSurgical	1	no	intTreat	1	1	1	0	0	0	8	36	0	0	0	0	1	1	0	0	0	30	31	alive	0	Positive	Positive	NotEvaluable
Female	62	emergSurgical	0	no	intTreat	0	1	0	1	1	0	13	85	1	3	0	3	1	0	1	1	1	16	41	alive	0	Positive	Positive	Normal
Male	38	emergSurgical	1	yes	monitWean	1	0	0	0	0	0	NA	NA	0	0	0	0	1	0	1	1	0	60	60	alive	0	Positive	Positive	NotEvaluable
Female	19	emergSurgical	1	yes	intTreat	1	1	1	0	0	0	6	27	0	0	1	1	1	1	1	0	1	13	13	alive	0	Normal	Normal	Normal
Female	61	electSurgical	1	no	intTreat	1	1	0	0	0	0	NA	NA	0	0	1	NA	1	0	1	0	0	9	33	alive	0	Positive	Positive	Positive
Female	66	nonSurgical	0	no	intTreat	1	1	0	0	0	0	7	37	0	0	1	2	1	1	1	0	1	59	93	alive	0	Positive	Positive	Normal
Female	39	emergSurgical	1	no	intTreat	1	1	1	0	0	0	7	27	0	0	0	0	1	1	1	0	1	23	24	alive	0	Positive	Positive	Normal
Female	47	emergSurgical	0	no	monitWean	1	0	0	0	0	0	15	21	0	0	1	1	1	0	1	0	1	24	47	alive	0	Normal	Normal	Normal
Female	64	emergSurgical	1	no	intTreat	1	1	0	0	0	0	7	46	0	0	1	1	1	1	1	0	1	11	26	alive	0	Normal	Normal	Normal
Male	70	nonSurgical	0	yes	intTreat	1	1	0	0	0	0	6	40	0	0	1	2	1	1	1	0	1	30	45	alive	0	Positive	Positive	Normal
Female	52	emergSurgical	1	no	intTreat	1	1	1	0	0	0	8	34	0	0	0	0	1	1	1	0	1	13	14	alive	0	Normal	Normal	NotEvaluable
Male	41	nonSurgical	0	no	intTreat	1	1	1	0	0	0	11	24	1	1	0	1	1	0	1	0	0	43	60	alive	0	Positive	Positive	Positive
Female	45	nonSurgical	0	yes	intTreat	1	1	1	0	0	0	7	32	0	0	1	2	1	1	1	0	1	16	17	alive	0	Positive	Positive	Normal
Male	41	emergSurgical	1	no	intTreat	1	1	1	0	0	0	13	29	0	0	1	2	1	1	1	0	1	32	32	alive	0	Positive	Positive	NotEvaluable
Male	55	nonSurgical	0	no	intTreat	1	1	1	1	0	0	3	58	1	3	0	3	1	0	1	1	1	7	13	alive	0	Positive	Normal	Normal
Male	60	emergSurgical	1	no	intTreat	1	1	0	0	0	0	5	52	0	0	0	0	1	0	1	0	0	5	6	alive	0	Positive	Positive	NotEvaluable
Female	48	nonSurgical	0	no	intTreat	1	1	0	0	0	0	NA	NA	0	0	1	2	1	1	1	1	1	106	107	hospDead	0	Positive	Positive	Positive
Male	48	nonSurgical	0	no	intTreat	1	1	1	0	0	0	7	36	1	1	0	1	1	1	0	0	0	27	28	alive	0	Positive	Positive	NotEvaluable
Female	47	emergSurgical	1	no	monitWean	1	0	0	0	0	0	NA	NA	1	2	1	2	1	0	1	0	0	152	201	alive	0	Positive	Positive	NotEvaluable
Male	43	emergSurgical	1	no	intTreat	1	1	1	0	0	0	6	37	0	0	1	3	1	0	1	0	1	18	18	hospDead	0	Positive	Positive	NotEvaluable
Male	44	nonSurgical	0	yes	intTreat	1	1	1	0	0	0	3	56	0	0	1	2	1	1	1	0	1	18	34	alive	0	Positive	Positive	NotEvaluable
Male	45	nonSurgical	0	yes	intTreat	1	1	1	1	0	0	7	34	0	0	1	2	1	0	1	1	1	16	24	alive	0	Positive	Positive	NotEvaluable
Male	63	nonSurgical	0	yes	intTreat	1	1	1	1	0	0	NA	NA	0	0	1	1	1	1	1	1	1	15	50	alive	0	Positive	Positive	NotEvaluable
Female	58	electSurgical	1	no	intTreat	1	1	0	0	0	0	10	32	0	0	1	1	1	1	1	0	0	9	35	alive	0	Positive	Normal	Normal
Female	55	nonSurgical	0	yes	intTreat	0	1	0	0	0	0	NA	NA	0	0	0	0	1	1	0	1	0	18	20	hospDead	0	Positive	Positive	Normal
Male	24	emergSurgical	1	yes	intTreat	1	1	1	0	0	0	7	27	0	0	1	1	1	1	1	1	0	14	22	alive	0	Normal	Normal	NotEvaluable
Female	52	nonSurgical	0	no	intTreat	0	1	0	1	1	0	10	65	1	3	0	3	1	1	1	1	1	23	23	alive	0	Positive	Positive	NotEvaluable
Male	67	emergSurgical	1	no	monitWean	1	0	0	0	1	0	NA	NA	0	0	1	2	1	1	1	1	1	89	89	hospDead	0	Positive	Positive	Normal
Male	55	emergSurgical	1	no	intTreat	1	1	1	0	0	0	6	34	0	0	1	2	1	0	0	0	1	19	22	alive	0	Positive	Positive	Normal
Male	25	nonSurgical	0	yes	intTreat	1	1	0	0	0	0	NA	NA	0	0	1	1	1	0	1	1	1	14	27	alive	0	Positive	Positive	Normal
Female	51	emergSurgical	1	no	intTreat	1	1	1	0	0	0	6	37	0	0	1	2	1	1	1	0	1	43	44	alive	0	Positive	Positive	Normal
Female	38	emergSurgical	1	no	intTreat	1	1	1	0	0	0	8	27	0	0	0	0	1	0	1	0	1	14	33	alive	1	Normal	Positive	NotEvaluable
Male	57	emergSurgical	1	yes	intTreat	1	1	1	0	0	0	NA	NA	0	0	1	2	1	1	1	1	1	74	75	hospDead	0	Positive	Positive	Normal
Female	54	electSurgical	0	no	intTreat	0	1	0	0	0	0	NA	NA	0	0	0	0	0	0	0	1	0	35	82	alive	0	Positive	Positive	Positive
Female	66	nonSurgical	0	yes	intTreat	1	1	1	0	0	0	5	50	0	0	0	0	1	1	1	0	1	8	14	alive	0	Positive	Positive	NotEvaluable
Female	58	nonSurgical	0	yes	intTreat	1	1	1	0	0	0	6	32	0	0	0	0	1	0	1	0	1	43	45	alive	0	Positive	Positive	Positive
Female	69	nonSurgical	0	no	intTreat	1	1	1	0	0	0	3	59	0	0	0	0	1	0	0	1	0	8	8	hospDead	0	Positive	Positive	Normal
Female	47	emergSurgical	0	no	monitWean	1	0	0	0	0	0	10	22	0	0	0	0	0	0	1	0	0	8	18	alive	0	Positive	Normal	Normal
Female	66	nonSurgical	0	no	intTreat	0	1	0	1	1	0	14	52	1	2	0	3	1	1	1	0	1	6	8	hospDead	0	Positive	Positive	NotEvaluable
Male	61	nonSurgical	0	no	intTreat	1	1	0	0	0	0	11	44	1	1	1	3	1	1	1	0	1	38	40	alive	0	Positive	Positive	NotEvaluable
Male	40	nonSurgical	0	no	intTreat	1	1	1	0	0	0	3	54	0	0	0	0	1	1	1	0	0	8	129	hospDead	0	Positive	Positive	NotEvaluable
Female	68	nonSurgical	0	no	intTreat	1	1	1	0	0	0	5	66	0	0	1	1	1	1	1	0	1	15	32	alive	0	Positive	Positive	NotEvaluable
Male	50	nonSurgical	0	no	intTreat	1	1	0	0	0	0	13	49	0	0	1	1	1	1	1	1	0	14	36	alive	0	Normal	Normal	Normal
Male	65	emergSurgical	0	yes	intTreat	1	1	0	0	0	0	NA	NA	0	0	1	3	1	0	1	1	1	83	82	hospDead	0	Positive	Positive	NotEvaluable
Female	69	nonSurgical	0	yes	intTreat	1	1	0	0	0	0	NA	NA	1	2	0	2	1	1	1	0	1	20	36	alive	0	Normal	Normal	Normal
Male	56	electSurgical	0	no	monitWean	1	0	0	0	0	0	3	45	0	0	1	1	1	1	0	1	1	18	32	alive	0	Positive	Positive	NotEvaluable
Male	61	emergSurgical	1	no	intTreat	1	1	1	0	0	0	7	39	0	0	1	1	1	1	1	0	0	42	42	alive	0	Positive	Positive	Normal
Male	39	emergSurgical	1	yes	intTreat	1	1	1	0	0	0	6	27	0	0	1	2	1	1	1	1	1	82	83	alive	0	Positive	Positive	Positive
Male	25	emergSurgical	0	yes	intTreat	1	1	1	0	0	0	6	27	0	0	1	1	1	1	1	0	0	27	28	alive	0	Normal	Normal	NotEvaluable
Male	56	emergSurgical	0	no	intTreat	1	1	1	0	0	0	7	47	0	0	1	3	1	1	1	1	1	31	32	alive	0	Positive	Positive	NotEvaluable
Female	34	nonSurgical	0	yes	intTreat	1	1	0	0	0	0	NA	NA	0	0	1	1	1	0	1	1	1	27	28	alive	0	Positive	Positive	Normal
Male	68	emergSurgical	0	no	intTreat	0	1	1	1	0	0	6	49	1	3	0	3	1	1	1	1	1	27	54	alive	0	Positive	Positive	Normal
Male	64	emergSurgical	1	no	intTreat	1	1	1	0	0	0	3	56	0	0	1	2	1	1	1	0	1	42	43	alive	0	Positive	Positive	Positive
Female	68	nonSurgical	0	no	intTreat	0	1	0	1	1	0	10	68	1	3	0	3	1	0	1	1	1	19	46	alive	0	Positive	Positive	NotEvaluable
Male	67	nonSurgical	0	yes	intTreat	1	1	1	0	0	0	12	31	0	0	1	2	1	0	1	0	1	47	48	alive	0	Positive	Positive	Positive
Female	38	emergSurgical	0	no	intTreat	0	1	0	0	0	1	15	14	0	0	0	0	0	0	1	0	1	11	19	alive	0	Normal	Normal	Normal
Male	41	emergSurgical	1	no	intTreat	1	1	1	0	0	0	7	34	0	0	1	2	1	1	1	0	1	28	29	alive	0	Positive	Positive	NotEvaluable
Male	32	nonSurgical	0	yes	intTreat	1	1	0	1	0	0	5	45	0	0	0	0	1	1	1	0	1	9	19	alive	0	Positive	Positive	NotEvaluable
Male	66	nonSurgical	0	no	intTreat	1	1	1	0	1	0	5	61	0	0	0	0	1	1	1	0	1	9	34	alive	0	Normal	Normal	Normal
Male	69	nonSurgical	0	no	intTreat	1	1	1	0	0	0	3	57	1	2	1	2	1	1	1	1	1	12	40	alive	0	Positive	Positive	NotEvaluable
Female	27	nonSurgical	0	no	intTreat	0	1	0	0	0	0	15	20	1	1	0	1	1	1	1	0	0	13	14	alive	0	Positive	Normal	NotEvaluable
Female	19	nonSurgical	0	yes	intTreat	1	1	0	1	0	0	NA	NA	0	0	1	NA	1	1	1	0	1	13	22	alive	0	Normal	Normal	Normal
Male	69	emergSurgical	1	no	intTreat	1	1	0	0	0	0	NA	NA	0	0	0	0	1	0	1	0	0	42	41	alive	0	Positive	Positive	Normal
Male	69	nonSurgical	0	yes	intTreat	1	1	1	0	0	0	3	58	0	0	1	3	1	1	1	1	1	16	17	hospDead	0	Positive	Positive	NotEvaluable
Male	47	emergSurgical	0	yes	intTreat	1	1	1	1	0	0	5	47	0	0	1	2	1	1	1	0	1	25	26	alive	0	Positive	Positive	Normal
Male	33	emergSurgical	1	yes	intTreat	1	1	1	0	0	0	3	46	1	1	0	3	1	0	1	0	1	13	12	alive	0	Positive	Positive	Normal
Male	51	emergSurgical	1	no	intTreat	1	1	1	0	0	0	6	34	0	0	1	2	1	1	1	0	1	20	21	alive	0	Positive	Positive	NotEvaluable
Male	60	electSurgical	1	no	monitWean	1	0	0	0	0	0	15	30	0	0	1	2	1	1	1	0	1	8	33	alive	0	Normal	Normal	Normal
Male	67	nonSurgical	0	no	intTreat	1	1	0	0	0	0	NA	NA	1	1	1	2	1	1	1	1	0	33	36	hospDead	0	Positive	Positive	Normal
Male	55	emergSurgical	1	yes	intTreat	1	1	0	1	0	0	NA	NA	0	0	1	2	1	0	1	0	1	12	22	alive	0	Positive	Positive	Positive
Female	59	emergSurgical	1	no	intTreat	1	1	1	0	0	0	4	47	0	0	1	2	1	1	1	0	1	19	36	alive	0	Normal	Normal	NotEvaluable
Male	57	emergSurgical	0	no	intTreat	1	1	1	0	0	0	8	37	1	1	1	1	1	1	1	1	1	20	62	alive	0	Positive	Positive	Normal
Male	32	nonSurgical	0	yes	intTreat	1	1	0	0	0	0	10	22	0	0	1	NA	1	0	1	0	0	22	23	alive	0	Normal	Normal	Normal
Male	60	emergSurgical	1	no	intTreat	1	1	0	0	0	0	NA	NA	0	0	0	0	1	0	0	1	0	11	12	hospDead	0	Normal	Normal	Normal
Female	58	nonSurgical	0	no	intTreat	1	1	0	0	0	0	NA	NA	0	0	1	2	1	1	1	1	0	94	94	hospDead	0	Positive	Positive	Normal
Male	59	emergSurgical	0	no	intTreat	1	1	0	1	1	1	10	68	1	3	0	3	1	0	1	1	1	11	11	hospDead	0	Positive	Positive	NotEvaluable
Female	39	emergSurgical	1	no	intTreat	1	1	1	1	0	0	4	56	0	0	1	NA	1	0	1	0	1	22	27	alive	0	Normal	Normal	Normal
Male	55	nonSurgical	0	no	intTreat	1	1	0	1	0	0	11	36	1	2	0	2	1	1	1	0	0	9	37	alive	0	Positive	Positive	NotEvaluable
Male	42	nonSurgical	0	yes	intTreat	1	1	0	0	0	0	NA	NA	0	0	0	0	1	0	0	1	0	20	31	alive	0	Positive	Positive	Normal
Female	62	emergSurgical	1	no	intTreat	1	1	1	0	0	0	13	31	0	0	1	2	1	0	1	0	1	21	21	hospDead	0	Positive	Positive	NotEvaluable
Male	59	nonSurgical	0	no	intTreat	1	1	1	0	1	0	4	54	0	0	0	0	1	0	0	1	1	17	17	hospDead	0	Positive	Positive	Normal
Male	59	emergSurgical	0	no	intTreat	1	1	1	0	0	0	8	40	1	1	1	1	1	1	1	1	1	20	22	hospDead	0	Normal	Normal	NotEvaluable
Female	40	emergSurgical	1	no	monitWean	1	0	0	0	0	0	NA	NA	0	0	0	0	1	0	1	1	0	11	17	alive	0	Positive	Positive	Normal
Female	46	nonSurgical	0	no	intTreat	1	1	1	0	0	0	5	45	0	0	0	0	1	0	1	0	0	19	19	alive	0	Positive	Positive	NotEvaluable
Male	50	nonSurgical	0	yes	intTreat	0	1	0	0	0	0	14	30	0	0	1	2	1	1	1	1	0	30	37	alive	0	Positive	Positive	Normal
Male	36	nonSurgical	0	no	intTreat	1	1	1	0	0	0	7	34	0	0	1	1	1	1	1	1	0	34	35	alive	0	Positive	Positive	Normal
Female	41	emergSurgical	0	no	intTreat	1	1	1	0	0	0	7	47	1	1	0	1	1	0	1	0	0	8	18	alive	0	Positive	Positive	Normal
Female	64	nonSurgical	0	no	intTreat	1	1	1	0	0	0	4	57	0	0	1	2	1	1	1	0	1	49	91	alive	0	Positive	Positive	Positive
Male	28	nonSurgical	0	yes	monitWean	1	0	0	0	0	0	NA	NA	0	0	0	0	1	0	0	1	0	13	20	alive	0	Normal	Normal	Normal
Female	59	nonSurgical	0	yes	intTreat	1	1	1	0	0	0	7	32	0	0	0	0	1	0	1	0	1	29	30	alive	0	Positive	Positive	Positive
Male	53	nonSurgical	0	no	intTreat	0	1	0	0	0	0	15	19	0	0	1	1	1	1	1	0	1	49	49	alive	0	Positive	Positive	NotEvaluable
Male	21	nonSurgical	0	no	intTreat	0	1	0	0	0	0	15	25	1	1	0	1	0	0	1	0	0	7	24	alive	0	Positive	Positive	Normal
Male	37	nonSurgical	0	yes	intTreat	1	1	1	1	0	0	8	27	0	0	1	1	1	0	1	0	1	15	18	alive	0	Normal	Normal	Normal
Male	49	nonSurgical	0	no	intTreat	1	0	1	0	0	0	10	20	0	0	0	0	1	0	1	0	0	21	25	alive	0	Normal	Normal	Normal
